# Supplementary material for: Time-course Transcriptome of Parageobacillus thermoglucosidasius DSM 6285 Grown in the Presence of Carbon Monoxide and Air
Source: Int J Mol Sci. 2020 May 29;21(11):3870. doi: 10.3390/ijms21113870 (PMC7312162; doi:10.3390/ijms21113870)
Supplement: Supplementary file 1 [file ijms-21-03870-s001.zip]

Archive with 2 entries (2 files):
- ijms-797849_proof-supplementary/Supplementary_File_1.docx
- ijms-797849_proof-supplementary/Supplementary_File_2.xlsx
