# Supplementary material for: Time-course Transcriptome of Parageobacillus thermoglucosidasius DSM 6285 Grown in the Presence of Carbon Monoxide and Air
Source: Int J Mol Sci. 2020 May 29;21(11):3870. doi: 10.3390/ijms21113870 (PMC7312162; doi:10.3390/ijms21113870)
Supplement: Supplementary file 1 [file ijms-21-03870-s001.zip › ijms-797849_proof-supplementary/Supplementary_File_2.xlsx]

## Sheet: Table S2
Table S2. Gene ontology (GO) enrichment of differentially Table S2: Gene ontology (GO) enrichment of differentially expressed genes of P. thermoglucosidasius DSM 6285 at 20 vs 8 hours (P1), 27 vs 20 hours (P2) and 44 vs 27 hours (P3). The organism was grown with an initial gas atmosphere composition of 50% CO and 50% air genes at 20 vs 8 hours (P1), 27 vs 20 hours (P2) and 44 vs 27 hours (P3).
Sample pair	Diff expression	Gene ontology	term ID	description	frequency	log10 p-value	uniqueness	dispensability
P1	UP	BP	GO:0006820	anion transport	0.01956	-3.7645	0.53	0
			GO:0032502	developmental process	0.02812	-9.1524	0.84	0
			GO:0043934	sporulation	0.00164	-7.6326	0.34	0
			GO:0015849	organic acid transport	0.01024	-2.8268	0.5	0.34
		CC	GO:0016020	membrane	0.61592	-6.7144	0.88	0
			GO:0016021	integral component of membrane	0.55868	-4.0996	0.61	0
			GO:0031160	spore wall	5e-05	-1.6326	0.6	0
			GO:0071944	cell periphery	0.11583	-7.1791	0.67	0.05
			GO:0005886	plasma membrane	0.1051	-5.5884	0.5	0.31
			GO:0044425	membrane part	0.57394	-3.1891	0.64	0.33
			GO:0031224	intrinsic component of membrane	0.55975	-4.0132	0.61	0.41
		MF	GO:0005215	transporter activity	0.08494	-5.7212	0.67	0
			GO:0015075	ion transmembrane transporter activity	0.03726	-2.4672	0.07	0
			GO:0015318	inorganic solute uptake transmembrane transporter activity	4e-05	-2.0438	0.22	0.44
	Down	BP	GO:0008152	metabolic process	0.75387	-1.8447	0.99	0
			GO:0009987	cellular process	0.6378	-3.5884	0.99	0
			GO:0017144	drug metabolic process	0.00058	-16.618	0.89	0
			GO:0040011	locomotion	0.00997	-2.7375	0.98	0
			GO:0016999	antibiotic metabolic process	0.00055	-2.0269	0.89	0.04
			GO:0009142	nucleoside triphosphate biosynthetic process	0.00651	-6.8665	0.29	0.05
			GO:0006165	nucleoside diphosphate phosphorylation	0.006	-2.5186	0.32	0.96
			GO:1901293	nucleoside phosphate biosynthetic process	0.02599	-3.2	0.25	0.82
			GO:0009205	purine ribonucleoside triphosphate metabolic process	0.01366	-6.2823	0.28	0.87
			GO:0009206	purine ribonucleoside triphosphate biosynthetic process	0.00485	-7.5003	0.3	0.78
			GO:0046939	nucleotide phosphorylation	0.00792	-2.5186	0.33	0.71
			GO:0046496	nicotinamide nucleotide metabolic process	0.01136	-1.5575	0.26	0.91
			GO:0009260	ribonucleotide biosynthetic process	0.01734	-3.2557	0.25	0.95
			GO:0009259	ribonucleotide metabolic process	0.02752	-2.983	0.25	0.92
			GO:0009124	nucleoside monophosphate biosynthetic process	0.01486	-3.2403	0.25	0.83
			GO:0009123	nucleoside monophosphate metabolic process	0.02367	-3.2557	0.27	0.81
			GO:0009126	purine nucleoside monophosphate metabolic process	0.01916	-6.1244	0.27	0.92
			GO:0009127	purine nucleoside monophosphate biosynthetic process	0.01044	-6.4535	0.27	0.91
			GO:0009132	nucleoside diphosphate metabolic process	0.00698	-2.1701	0.34	0.7
			GO:0072522	purine-containing compound biosynthetic process	0.01502	-4.9208	0.55	0.89
			GO:0019693	ribose phosphate metabolic process	0.03032	-1.6925	0.43	0.72
			GO:0009135	purine nucleoside diphosphate metabolic process	0.00598	-2.5186	0.32	0.95
			GO:0006163	purine nucleotide metabolic process	0.02435	-4.2062	0.24	0.94
			GO:0006164	purine nucleotide biosynthetic process	0.01409	-5.1618	0.25	0.96
			GO:0090407	organophosphate biosynthetic process	0.0411	-1.6402	0.38	0.78
			GO:0046390	ribose phosphate biosynthetic process	0.01778	-2.9066	0.38	0.87
			GO:0009145	purine nucleoside triphosphate biosynthetic process	0.00485	-7.5003	0.3	0.94
			GO:0009144	purine nucleoside triphosphate metabolic process	0.01401	-5.0237	0.28	0.96
			GO:0009141	nucleoside triphosphate metabolic process	0.01605	-4.8447	0.3	0.77
			GO:0009156	ribonucleoside monophosphate biosynthetic process	0.01394	-3.4389	0.25	0.94
			GO:0009152	purine ribonucleotide biosynthetic process	0.01337	-5.4123	0.25	0.9
			GO:0009150	purine ribonucleotide metabolic process	0.02353	-5.0419	0.24	0.69
			GO:0009161	ribonucleoside monophosphate metabolic process	0.02267	-3.4389	0.26	0.94
			GO:0009167	purine ribonucleoside monophosphate metabolic process	0.01915	-6.1244	0.26	0.91
			GO:0009168	purine ribonucleoside monophosphate biosynthetic process	0.01043	-6.4535	0.27	0.74
			GO:0009165	nucleotide biosynthetic process	0.02562	-2.857	0.23	0.9
			GO:0009179	purine ribonucleoside diphosphate metabolic process	0.00598	-2.5186	0.32	0.99
			GO:0006096	glycolytic process	0.00545	-2.5186	0.19	0.89
			GO:0009185	ribonucleoside diphosphate metabolic process	0.00599	-2.5186	0.32	0.96
			GO:0006754	ATP biosynthetic process	0.00432	-6.383	0.27	0.98
			GO:0006757	ATP generation from ADP	0.00545	-2.5186	0.24	0.99
			GO:0046034	ATP metabolic process	0.01263	-5.6198	0.24	0.97
			GO:0046031	ADP metabolic process	0.00554	-2.5186	0.28	0.98
			GO:0009201	ribonucleoside triphosphate biosynthetic process	0.00577	-7.1512	0.29	0.95
			GO:0019362	pyridine nucleotide metabolic process	0.01137	-1.5575	0.26	0.96
			GO:0009199	ribonucleoside triphosphate metabolic process	0.01458	-5.7959	0.27	0.95
			GO:0006091	generation of precursor metabolites and energy	0.0194	-5.6925	0.86	0.07
			GO:0051186	cofactor metabolic process	0.03985	-5.2321	0.85	0.08
			GO:0044237	cellular metabolic process	0.53061	-2.6234	0.87	0.08
			GO:1901564	organonitrogen compound metabolic process	0.17886	-3.0595	0.76	0.17
			GO:0071973	bacterial-type flagellum-dependent cell motility	0.00302	-4.3134	0.68	0.17
			GO:0097588	archaeal or bacterial-type flagellum-dependent cell motility	0.00307	-2.1701	0.68	0.99
			GO:0001539	cilium or flagellum-dependent cell motility	0.00314	-2.1701	0.69	0.93
			GO:0048870	cell motility	0.00633	-2.6696	0.67	0.93
			GO:0006928	movement of cell or subcellular component	0.00973	-2.6696	0.71	0.19
			GO:0051188	cofactor biosynthetic process	0.02763	-4.8996	0.68	0.2
			GO:0009108	coenzyme biosynthetic process	0.01983	-2.4067	0.68	0.82
			GO:0006733	oxidoreduction coenzyme metabolic process	0.01273	-1.9747	0.77	0.78
			GO:0044281	small molecule metabolic process	0.15138	-9.8097	0.66	0.23
			GO:0051674	localization of cell	0.00633	-2.6696	0.95	0.25
			GO:0042866	pyruvate biosynthetic process	5e-05	-2.5186	0.63	0.26
			GO:0072525	pyridine-containing compound biosynthetic process	0.00521	-4.1415	0.61	0.28
			GO:0019363	pyridine nucleotide biosynthetic process	0.00307	-3.1549	0.3	0.9
			GO:0019359	nicotinamide nucleotide biosynthetic process	0.00305	-3.1549	0.3	0.77
			GO:1902600	hydrogen ion transmembrane transport	0.01015	-1.3116	0.83	0.29
			GO:0019438	aromatic compound biosynthetic process	0.16954	-4.1296	0.61	0.31
			GO:0072521	purine-containing compound metabolic process	0.02673	-2.6676	0.66	0.32
			GO:1901566	organonitrogen compound biosynthetic process	0.14064	-3.3565	0.6	0.51
			GO:0072524	pyridine-containing compound metabolic process	0.01351	-2.4023	0.69	0.36
			GO:0032787	monocarboxylic acid metabolic process	0.02485	-5.5452	0.48	0.37
			GO:0043436	oxoacid metabolic process	0.09006	-5.5287	0.41	0.9
			GO:0019752	carboxylic acid metabolic process	0.08831	-5.7282	0.41	0.72
			GO:0006766	vitamin metabolic process	0.01228	-5.3054	0.56	0.4
			GO:0055114	oxidation-reduction process	0.1506	-4.7905	0.66	0.42
			GO:0042364	water-soluble vitamin biosynthetic process	0.0116	-5.4123	0.44	0.42
			GO:0009236	cobalamin biosynthetic process	0.00332	-1.5157	0.48	0.87
			GO:0009235	cobalamin metabolic process	0.00336	-1.5157	0.51	0.86
			GO:0072330	monocarboxylic acid biosynthetic process	0.0094	-3.0477	0.46	0.59
			GO:0009110	vitamin biosynthetic process	0.01167	-5.857	0.44	0.98
			GO:0006767	water-soluble vitamin metabolic process	0.01215	-4.8794	0.52	0.98
			GO:1901362	organic cyclic compound biosynthetic process	0.17871	-3.3915	0.63	0.45
			GO:0018130	heterocycle biosynthetic process	0.17388	-3.1952	0.61	0.48
			GO:0044271	cellular nitrogen compound biosynthetic process	0.22502	-3.1746	0.61	0.52
			GO:0055086	nucleobase-containing small molecule metabolic process	0.04917	-1.5391	0.43	0.48
			GO:0044283	small molecule biosynthetic process	0.05677	-2.6364	0.41	0.61
			GO:0006082	organic acid metabolic process	0.09086	-4.567	0.42	0.59
			GO:0006099	tricarboxylic acid cycle	0.00469	-3.1124	0.51	0.49
			GO:0006101	citrate metabolic process	0.00472	-3.1124	0.54	0.98
			GO:0009060	aerobic respiration	0.00618	-2.5186	0.65	0.88
			GO:0045333	cellular respiration	0.00984	-2.0269	0.64	0.9
			GO:0072350	tricarboxylic acid metabolic process	0.00497	-3.1124	0.55	0.49
		CC	GO:0016469	proton-transporting two-sector ATPase complex	0.00663	-1.9547	0.52	0
			GO:0042995	cell projection	0.0105	-4.3575	0.61	0
			GO:0009288	bacterial-type flagellum	0.0046	-4.3134	0.16	0.06
		MF	GO:0003824	catalytic activity	0.65827	-2.0491	1	0
P2	UP	BP	GO:0006810	transport	0.17616	-2.1397	0.35	0
			GO:0009847	spore germination	0.00061	-2.7305	0.39	0
			GO:0032502	developmental process	0.02812	-3.3279	0.57	0
		CC	GO:0016020	membrane	0.61592	-5.1079	0.82	0
			GO:0016021	integral component of membrane	0.55868	-1.5768	0.57	0
			GO:0071944	cell periphery	0.11583	-5.3696	0.55	0
			GO:0005886	plasma membrane	0.1051	-4.4647	0.46	0.14
			GO:0031224	intrinsic component of membrane	0.55975	-1.5287	0.57	0.41
		MF	GO:0005215	transporter activity	0.08494	-2.4001	0.01	0
			GO:0022857	transmembrane transporter activity	0.0587	-2.5654	0	0
	Down	BP	GO:0008152	metabolic process	0.75387	-3.5214	0.98	0
			GO:0009987	cellular process	0.6378	-2.5452	0.97	0
			GO:0033014	tetrapyrrole biosynthetic process	0.00798	-1.9747	0.64	0
			GO:0009058	biosynthetic process	0.31611	-6.9706	0.86	0.02
			GO:0006099	tricarboxylic acid cycle	0.00469	-1.3675	0.73	0.06
			GO:0006101	citrate metabolic process	0.00472	-1.3675	0.73	0.98
			GO:0044237	cellular metabolic process	0.53061	-5.5258	0.8	0.08
			GO:0019538	protein metabolic process	0.18489	-5.2321	0.7	0.08
			GO:0006807	nitrogen compound metabolic process	0.38744	-2.0186	0.86	0.09
			GO:0044238	primary metabolic process	0.53743	-4.857	0.86	0.11
			GO:0071704	organic substance metabolic process	0.58357	-4.2573	0.86	0.12
			GO:0043170	macromolecule metabolic process	0.39491	-3.6799	0.75	0.17
			GO:0034641	cellular nitrogen compound metabolic process	0.34137	-3.2823	0.65	0.2
			GO:1901576	organic substance biosynthetic process	0.30365	-6.9172	0.58	0.26
			GO:0006412	translation	0.05686	-8.0264	0.46	0.58
			GO:1901566	organonitrogen compound biosynthetic process	0.14064	-3.0039	0.51	0.59
			GO:0006518	peptide metabolic process	0.05961	-7.6556	0.58	0.88
			GO:0009059	macromolecule biosynthetic process	0.19548	-7.041	0.56	0.56
			GO:0043043	peptide biosynthetic process	0.0577	-7.0391	0.51	0.93
			GO:0044249	cellular biosynthetic process	0.30048	-6.4001	0.58	0.66
			GO:0044271	cellular nitrogen compound biosynthetic process	0.22502	-5.6676	0.55	0.59
			GO:0034645	cellular macromolecule biosynthetic process	0.19291	-7.6108	0.52	0.56
			GO:0033013	tetrapyrrole metabolic process	0.00834	-1.9747	0.7	0.29
			GO:0044267	cellular protein metabolic process	0.14293	-4.6073	0.65	0.31
			GO:0010467	gene expression	0.19671	-4.618	0.7	0.34
			GO:0072350	tricarboxylic acid metabolic process	0.00497	-1.3675	0.77	0.41
			GO:1901564	organonitrogen compound metabolic process	0.17886	-1.719	0.68	0.42
			GO:0044260	cellular macromolecule metabolic process	0.34276	-4.0255	0.62	0.42
		CC	GO:0005840	ribosome	0.04198	-13.214	0.32	0
			GO:0032991	macromolecular complex	0.14008	-8.0835	0.84	0
			GO:0043226	organelle	0.20788	-7.3969	0.85	0
			GO:0044424	intracellular part	0.35654	-4.9031	0.54	0.25
			GO:0005622	intracellular	0.41175	-4.9031	0.64	0.32
			GO:0044444	cytoplasmic part	0.12659	-3.0491	0.51	0.38
			GO:0005737	cytoplasm	0.26017	-3.2823	0.5	0.44
			GO:0043228	non-membrane-bounded organelle	0.08408	-11.083	0.57	0.44
		MF	GO:0003735	structural constituent of ribosome	0.02679	-13.214	0.74	0
			GO:0005198	structural molecule activity	0.03268	-14.6038	0.74	0
			GO:0005488	binding	0.55656	-1.3251	0.88	0
			GO:0019843	rRNA binding	0.01409	-5.7496	0.57	0
			GO:0097159	organic cyclic compound binding	0.41137	-1.9281	0.66	0.1
			GO:0003676	nucleic acid binding	0.21226	-1.719	0.59	0.21
			GO:1901363	heterocyclic compound binding	0.41115	-1.9281	0.66	0.29
			GO:0003723	RNA binding	0.05283	-5.4763	0.55	0.34
P3	UP	BP	GO:0006412	translation	0.05686	-22.8729	0.3	0
			GO:0043043	peptide biosynthetic process	0.0577	-22.383	0.36	0.93
			GO:0043604	amide biosynthetic process	0.06374	-18.699	0.39	0.89
			GO:0044267	cellular protein metabolic process	0.14293	-19.8697	0.56	0.57
			GO:1901566	organonitrogen compound biosynthetic process	0.14064	-5.3288	0.4	0.59
			GO:0006518	peptide metabolic process	0.05961	-21.7595	0.43	0.88
			GO:0034645	cellular macromolecule biosynthetic process	0.19291	-14.58	0.39	0.58
			GO:0009058	biosynthetic process	0.31611	-2.4559	0.84	0.03
			GO:0006807	nitrogen compound metabolic process	0.38744	-1.4498	0.84	0.07
			GO:0043170	macromolecule metabolic process	0.39491	-7.7986	0.71	0.12
			GO:0019538	protein metabolic process	0.18489	-17.8928	0.63	0.25
			GO:0043603	cellular amide metabolic process	0.06879	-17.1701	0.63	0.26
			GO:1901564	organonitrogen compound metabolic process	0.17886	-3.9281	0.58	0.26
			GO:0010467	gene expression	0.19671	-15.5058	0.63	0.34
			GO:0009059	macromolecule biosynthetic process	0.19548	-14.3768	0.43	0.37
			GO:1901576	organic substance biosynthetic process	0.30365	-2.6364	0.46	0.66
			GO:0044249	cellular biosynthetic process	0.30048	-2.6904	0.46	0.58
			GO:0044271	cellular nitrogen compound biosynthetic process	0.22502	-8.7282	0.42	0.5
			GO:0034641	cellular nitrogen compound metabolic process	0.34137	-3.0691	0.56	0.42
			GO:0044260	cellular macromolecule metabolic process	0.34276	-10.556	0.53	0.42
		CC	GO:0005840	ribosome	0.04198	-28.2373	0.26	0
			GO:0032991	macromolecular complex	0.14008	-13.3904	0.89	0
			GO:0043226	organelle	0.20788	-19.4214	0.9	0
			GO:0005622	intracellular	0.41175	-6.4473	0.7	0.15
			GO:0044444	cytoplasmic part	0.12659	-15.7932	0.54	0.38
			GO:0005737	cytoplasm	0.26017	-7.3188	0.55	0.39
			GO:0044424	intracellular part	0.35654	-6.4473	0.59	0.44
		MF	GO:0003735	structural constituent of ribosome	0.02679	-30.0026	0.7	0
			GO:0005198	structural molecule activity	0.03268	-28.301	0.7	0
			GO:0019843	rRNA binding	0.01409	-22.6517	0.51	0
			GO:0003676	nucleic acid binding	0.21226	-8.5817	0.53	0.18
			GO:0097159	organic cyclic compound binding	0.41137	-2.1512	0.61	0.21
			GO:1901363	heterocyclic compound binding	0.41115	-2.1512	0.61	0.29
			GO:0003723	RNA binding	0.05283	-15.3152	0.49	0.34
	Down	BP	GO:0046164	alcohol catabolic process	0.0014	-2.3915	0.07	0
